# Supplementary material for: Effects of Tranexamic Acid in Combination with Teicoplanin Against Staphylococcus isolates: Results from an In Vitro Study
Source: Int J Mol Sci. 2026 Jun 26;27(13):5764. doi: 10.3390/ijms27135764 (PMC13361542; doi:10.3390/ijms27135764)
Supplement: Supplementary file 1 [file ijms-27-05764-s001.zip]

Archive with 2 entries (2 files):
- ijms-4309799-supplementary-figure.pdf
- ijms-4309799-supplementary-table.pdf
